# Supplementary material for: Measurement properties of the one-minute sit-to-stand test in children and adolescents with cystic fibrosis: A multicenter randomized cross-over trial
Source: PLoS One. 2021 Feb 12;16(2):e0246781. doi: 10.1371/journal.pone.0246781 (PMC7880481; doi:10.1371/journal.pone.0246781)
Supplement: S2 File — (XLSX) [file pone.0246781.s004.xlsx]

## Sheet: Feuil1
Anthropometric data								Lung function							Muscle strength			HRQoL																									STST (1)
Age	Gender	Weight	Height	BMI	Genetic Profiles	Exacerbations	Hospital admissions	FVC	FVC(%)	FEV1	FEV1(%)	FEV1/FVC	PEF	PEF(%)	MIP recorded	MEP recorded	QS recorded	Child Physical Functioning	Child Vitality	Child Emotional Functioning	Child Eating Problems	Child Treatment Burden	Child Health Perceptions	Child Social Functioning	Child Body Image	Child Role Functioning	Child Weight	Child Respiratory Symptoms	Child Digestive Symptoms	Child Global Score	Parents Physical Functioning	Parents Emotional Functioning	Parents Vitality	Parents School Performance	Parents Eating Problems	Parents Treatment Burden	Parents Body Image	Parents Health Perceptions	Parents Weight	Parents Respiratory Symptoms	Parents Digestive Symptoms	Parents Global Score	Number of repetitions	HR (i)	RR (i)	SpO2 (i)	SBP (i)	DBP (i)	Dyspnea (i)
6	F	20	1.1	16.5289	Delta F 508 - pS489X	4	0	1.42	123	1.31	130	92	2.64	101	82	52	194	44.4		79.2	66.7	55.6		57.1	88.9			50	66.7	63.5	79.2	73.3	73.3	91.7	50	33.3	100	33.3	0	55.6	77.8	60.7	29	140	20	95	100	51	0
7	F	17	1.11	13.7976	G542X - S945L	4	0	1.46	127	1.38	137	94	3.13	119	56	31	31	66.7		87.5	77.8	77.8		66.7	77.8			75	100	78.7	100	100	66.7	100	83.3	77.8	55.6	77.8	0	94.4	100	77.8	27	114	18	99	100	62	0
9	F	21	1.14	16.1588	Delta F 508 - G542X	1	0	0.91	61	0.75	57	83	1.7	46	31	24	80	61.1		79.2	100	100		71.4	88.9			75	33.3	76.1	91.7	93.3	80	83.3	100	88.9	66.7	88.9	100	100	55.6	86.2	23	123	24	98	180	67	2
9	F	23	1.27	14.26	Delta F 508 - 3905 insT	2	2	1.55	97	1.45	104	94	3.78	109	74	93	177	61.1		79.2	44.4	55.6		71.4	55.6			83.3	100	68.8	54.2	86.7	60	83.3	0	44.4	33.3	55.6	33.3	66.7	44.4	51.1	37	71	18	98	110	70	0
10	F	28	1.31	16.3161	Delta F 508 - Delta F 508	1	0	1.63	89	1.46	92	90	2.74	71	65	22	30	83.3		70.8	77.8	77.8		80.6	100			66.7	66.7	80	100	93.3	80	100	83.3	66.7	100	77.8	100	94.4	88.9	89.5	31	80	21	98			0
11	F	38	1.43	18.5828	Delta F 508 - Delta F 508	2	1	2.38	102	1.81	90	76	4.51	95	36	55	112	72.2		83.3	100	77.8		61.9	100			83.3	66.7	80.7	58.3	86.7	60	91.7	100	33.3	33.3	44.4	100	88.9	88.9	71.4	28	99	26	97	126	63	0
11	F	32	1.49	14.4138	Delta F 508 - Delta F 508	10	0	2.45	95	2.14	93	87	6	98	63	95	289	72.2		75	66.7	77.8		85.7	66.7			58.3	100	75.3	95.8	80	66.7	58.3	83.3	66.7	88.9	66.7	33.3	77.8	77.8	72.3	43	100	24	96	96	71	0.5
12	F	48	1.63	18.0662	Delta F 508 - Delta F 508	1	0	3.04	90	2.94	102	97	7.12	111	64	50	395	77.8		50	100	44.4		90.5	88.9			91.7	100	80.4	95.8	46.7	46.7	75	83.3	66.7	88.9	55.6	100	88.9	66.7	74	26	109	22	97	123	61	0
12	F	45	1.59	17.7999	Delta F 508 - c.1874_1875insT	3	1	3.3	100	2.6	96	95	5.93	91	38	63	272	27.8		50	88.9	88.9		47.6	55.6			91.7	100	68.8	54.2	73.3	60	83.3	50	66.7	100	77.8	55.6	83.3	66.7	70.1	31	100	28	99	107	74	0
12	F	44.8	1.51	19.6483	Delta F 508 - Q552X	3	0	3.19	124	2.53	115	79	4.3	84	149	82	251	72.2		75	100	77.8		90.5	100			66.7	66.7	81.1	75	93.3	66.7	100	100	66.7	100	77.8	100	83.3	77.8	85.5	31	111	21	93	96	62	0
13	F	34	1.47	15.7342	Delta F 508 - Delta F 508	2	0	2.29	90	2.03	94	89	5.05	100	45	42	260	88.9		70.8	100	100		66.7	0			100	100	78.3	75	53.3	73.3	58.3	83.3	66.7	0	33.3	0	83.3	66.7	53.9	26	107	22	97	93	68	0
13	F	49	1.61	18.9036	Delta F 508 - R117H5T	1	0	3.46	106	3.26	117	94	7.44	119	68	46	102	88.9		66.7	100	66.7		71.4	77.8			91.7	100	82.9													41	74	13	99	106	72	0
13	F	45	1.54	18.9745	Delta F 508 - Delta F 508	3	0	3.51	121	3.26	133	93	5.87	104	115	78	252	100		83.3	100	88.9		85.7	77.8			100	66.7	87.8	100	80	73.3	100	100	66.7	55.6	77.8	100	88.9	55.6	81.6	40	73	24	99	86	50	0
15	F	43	1.59	17.0088	Delta F 508 - G551D	4	0	3.16	99	3.01	105	92	7	99	25	71	327	100	91.7	93.3	100	88.9	66.7	94.4	100	100	100	66.7	88.9	90.9													57	82	20	100	128	76	0
15	F	47.6	1.59	18.8284	Delta F 508 - Delta F 508	1	1	2.01	65	1.32	50	66	2.67	45	99	121	264	45.8	58.3	60	100	66.7	77.8	55.6	11.1	75	66.7	77.8	77.8	64.4													27	65	18	97	130	70	0
15	F	46.6	1.61	17.9777	Delta F 508 - W846X	1	0	2.76	83	2.06	73	87	4.66	73	101	75	356	95.8	50	100	100	100	88.9	83.3	100	83.3	33.3	61.1	66.7	80.2													35	111	18	93	98	57	0
16	F	41	1.5	18.2222	Delta F 508 - 2789+2INSAMUT 14B	0	0	2.89	106	2.7	116	93	5.2	97	42	49	302	83.3	66.7	93.3	100	100	88.9	66.7	100	100	33.3	83.3	100	84.6													43	115	22	97	106	68	0
16	F	38	1.5	16.8889	Delta F 508 - 2789+2INSAMUT 14B	0	0	2.87	107	2.75	120	96	4.52	85	37	34	246	83.3	66.7	66.7	100	100	66.7	66.7	66.7	100	33.3	88.9	100	78.3													25	120	24	95	122	72	0
16	F	47	1.53	20.0777	Delta F 508 - 1717-1G->A	6	0	2.05	67	1.5	54	73	4.5	63	78	92	148	41.7	25	40	44.4	33.3	33.3	16.7	33.3	83.3	33.3	33.3	77.8	41.3													37	124	20	94	102	69	4
16	F	37	1.45	17.5981	Delta F 508 - N1303K	3	2	1.94	71	1.39	56	70	3.4	52	47	46	170	79.2	75	80	66.7	77.8	55.6	83.3	77.8	91.7	0	83.3	33.3	67													30	69	20	95	102	64	0
16	F	51	1.71	17.4413	Delta F 508 - Delta F 508	3	0	2.63	65	1.79	49	68	3.4	42	71	79	416	62.5	41.7	66.7	77.8	55.6	77.8	50	66.7	83.3	66.7	77.8	55.6	65.2													28	90	20	98	102	59	1
16	F	46.9	1.64	17.4375	Delta F 508 - Delta F 508	0	0	2.24	65	1.54	53	69	4.54	69	95	93	365	66.7	66.7	80	66.7	66.7	66.7	66.7	66.7	75	66.7	77.8	66.7	69.4													41	114	20	92	109	76	2
6	M	18	1.23	11.8977	Delta F 508 - W846X	1	1	1.16	71	1.01	73	87	3.26	98	53	41	66	61.1		45.8	66.7	55.6		66.7	55.6			91.7	66.7	64	58.3	86.7	53.3	75	50	44.4	44.4	77.8	33.3	83.3	77.8	62.2	33	108	22	96	89	64	0
6	M	21	1.18	15.0819	Delta F 508 - Delta F 508	2	0	1.37	100	1.17	101	85	2.69	93	59	68	127	66.7		70.8	77.8	66.7		57.1	100			100	66.7	75.7	91.7	60	53.3	100	100	77.8	88.9	88.9	66.7	100	55.6	80.3	35	94	20	93	99	55	0
7	M	21.2	1.18	15.2255	W1282X - R170H	0	0	1.56	94	1.34	90	86	3.6	88	72	62	135	77.8		66.7	100	77.8		71.4	100			75.3	33.3	75.3	100	80	66.7	91.7	33.3	33.3	100	77.8	66.7	72.2	55.6	70.7	45	98	16	98	93	51	0
7	M	23	1.24	14.9584	Delta F 508 - Delta F 508	3	0	1.64	106	1.42	108	87	3.54	110	36	88	350	50		58.3	77.8	55.6		57.1	66.7			58.3	33.3	57.1	95.8	86.7	80	91.7	83.3	88.9	88.9	66.7	66.7	72.2	55.6	79.7	31	85	16	96	115	75	0
9	M	23	1.28	14.0381	Delta F 508 - Delta F 508	2	0	1.79	98	1.69	110	95	3.95	108	64	57	159														75	93.3	86.7	58.3	100	88.9	77.8	77.8	0	94.4	66.7	74.4	41	93	20	98	99	64	0
9	M	26.5	1.33	14.9811	Delta F 508 - G542X	2	0	1.72	86	1.38	82	80	3.17	81	86	101	214	38.9		50	22.2	88.9		47.6	66.7			33.3	33.3	47.6	95.8	80	53.3	58.3	50	44.4	100	33.3	33.3	72.2	55.6	61.5	51	113	20	98	110	60	0
10	M	42	1.46	19.7035	Delta F 508 - 1717-1G &gt;17	0	0	2.7	99	2.25	103	85	4.98	97	18	48	90	88.9		100	100	100		57.1	100			100	100	93.3	100	100	73.3	83.3	100	66.7	100	100	100	94.4	88.9	91.5	30	101	19	97	101	73	0
10	M	28	1.36	15.1384	Delta F 508 - M1210K	2	1	2.51	115	2.16	118	86	3.73	88	65	53	186	88.9		83.3	100	88.9		85.7	66.7			100	66.7	85	79.2	80	66.7	83.3	100	77.8	55.6	66.7	33.3	88.9	77.8	73.6	36	82	24	98	117	83	0
10	M	30	1.41	15.0898	Delta F 508 - Delta F 508	2	0	3.76	154	2.71	133	72	4.53	99	83	58	98	100		83.3	88.9	100		95.2	88.9			91.7	100	93.5	100	100	86.7	100	100	100	88.9	77.8	66.7	83.3	77.8	89.2	38	80	16	98	101	58	1
15	M	55	1.76	17.7557	Delta F 508 - 2789+5G->A	4	1	4.42	95	3.89	104	85	7.9	99	105	87	392	87.5	75	66.7	100	22.2	44.4	72.2	66.7	83.3	66.7	88.9	100	72.8													46	80	20	98	123	62	1
15	M	47	1.57	19.0677	Delta F 508 - Delta F 508	2	0	3.29	99	2.97	107	90	6.64	113	100	75	231	91.7	75	93.3	100	33.3	66.7	83.3	55.6	50	100	50	22.2	68.4													39	81	15	96	116	71	0
15	M	58	1.63	21.83	Delta F 508 - Q890X	4	0	4.88	127	3.69	118	76	6.4	89	107	98	268	91.7	50	80	88.9	77.8	77.8	83.3	66.7	75	100	100	88.9	81.7													34	82	16	98	124	77	0
16	M	43	1.58	17.2248	Delta F 508 - Delta I507	4	1	2.48	85	2.13	80	86	5.5	69	83	140	281	95.8	100	93.3	100	77.8	100	83.3	88.9	91.7	100	77.8	100	92.4													72	110	16	96	118	78	0
17	M	76.1	1.92	20.6434	Delta F 508 - Delta F 508	2	0	4.85	83	4.15	86	86	9.11	99	80	84	327	91.7	100	86.7	55.6	66.7	88.9	66.7	100	100	66.7	88.9	77.8	82.5													23	70	19	93	118	79	0
[truncated: 53 more columns]
